# Supplementary material for: Mitochondrial injury induced by a Salmonella genotoxin triggers the proinflammatory senescence-associated secretory phenotype
Source: Nat Commun. 2024 Mar 30;15:2778. doi: 10.1038/s41467-024-47190-y (PMC10981749; doi:10.1038/s41467-024-47190-y)
Supplement: Supplementary file 4 — Supplementary Data 1 [file 41467_2024_47190_MOESM4_ESM.xlsx]

## Sheet: Sheet1
Supplementary Data 1
Plasmid	Characteristic	Source
pRA5	Expressing His6-tagged version of wild type typhoid toxin for protein purification.	This study
pRA180	Expressing His6-tagged version of PltBS35A typhoid toxin for protein purification.	This study
pRA66	Expressing His6-tagged version of CdtBH160Q typhoid toxin for protein purification.	This study
lentiCas9-Blast	Generating stable cell lines expressing Cas9.	Plasmid#52962
		(Addgene)
lentiGuide-puro	CRISPR chimeric RNA element with customizable sgRNA for generating knock-out cell lines	Plasmid#52963
		(Addgene)
pRA89, pRA90	plentiGuide plasmid with sgRNA targeting human MAVS	This study
pRA95, pRA96	plentiGuide plasmid with sgRNA targeting human ATF3	This study
pRA161, pRA162	plentiGuide plasmid with sgRNA targeting human STING	This study
pRA113, pRA115	plentiGuide plasmid with sgRNA targeting human GCN2	This study
pRA205, pRA206	plentiGuide plasmid with sgRNA targeting human cGAS	This study
pRA207, pRA208	plentiGuide plasmid with sgRNA targeting murine STING	This study
pRA146, pRA147	plentiGuide plasmid with sgRNA targeting human ATM	This study
pBJ93, pBJ94	Expressing His6-tagged version of CDT typhoid toxin for protein purification.	This study
