# Supplementary material for: Mitochondrial injury induced by a Salmonella genotoxin triggers the proinflammatory senescence-associated secretory phenotype
Source: Nat Commun. 2024 Mar 30;15:2778. doi: 10.1038/s41467-024-47190-y (PMC10981749; doi:10.1038/s41467-024-47190-y)
Supplement: Supplementary file 5 — Supplementary Data 2 [file 41467_2024_47190_MOESM5_ESM.xlsx]

## Sheet: Sheet1
Supplementary Data 2
Reagent or resource	Source	Identifier
Antibodies
Rabbit anti-ATF3	Abcam	Cat #: ab207434
Rabbit anti-COXIV	Cell Signaling	Cat #: 4850
Rabbit anti-TFAM	Cell Signaling	Cat #: 8076
Rabbit anti-p16INK4A	Cell Signaling	Cat #: 80772
Mouse anti-dsDNA	Abcam	Cat #: ab27156
Rabbit anti-phospho-eIF2a (Ser51)	Cell Signaling	Cat #: 3398
Rabbit anti-eIF2a	Cell Signaling	Cat #: 5324
Rabbit anti-p44/42 MAPK(Erk1/2)	Cell Signaling	Cat #: 4695
Rabbit anti-Phospho-p44/42 MAPK (Erk1/2) (Thr202/Tyr204)	Cell Signaling	Cat #: 4370
Rabbit anti-GCN2	Cell Signaling	Cat #: 65981
Rabbit anti-GCN2 (phosphos T899)	Abcam	Cat #: ab75836
Mouse anti-SAPK/JNK (Thr183/Tyr185)	Cell signaling	Cat #: 9255
Rabbit anti-SAPK/JNK	Cell Signaling	Cat #: 9252
Mouse anti-p38a	Cell Signaling	Cat #: 9217
Rabbit anti-phospho p38 MAPK	Cell Signaling	Cat #: 4511
(Thr180/Tyr182)
Rabbit anti-NF-kB p65	Cell Signaling	Cat #: 8242
Rabbit anti-phospho-NF-kB p65 (Ser536)	Cell Signaling	Cat #: 3033
Mouse anti-TOMM20	Santa Cruz	Cat #: sc-17764
Rabbit anti-PERK	Cell signaling	Cat #: 5683
Rabbit anti-PKR (phosphor T446)	Cell signaling	Cat #: ab32036
Mouse anti-PKR	Santa Cruz	Cat #: sc-6282
Rabbit anti-phospho TBK-1/NAK (Ser172)	Cell signaling	Cat #: 5483
Rabbit anti-TBK-1/NAK	Cell signaling	Cat #: 3504
Anti-mouse IgG, HRP-linked antibody	Cell signaling	Cat #: 7076
Anti-rabbit IgG, HRP-linked antibody	Cell signaling	Cat #: 7074
StarBright Blue 700 goat anti-rabbit IgG	Bio-Rad	Cat #: 12004161
Peroxidase AffiniPure goat anti-mouse IgG (H+L)	The Jackson Laboratory	Cat #: 115035003
Peroxidase AffiniPure goat anti-rabbit IgG (H+L)	The Jackson Laboratory	Cat #: 111035003
Mouse anti-gH2AX	Merck Millipore	Cat #: 05636
Rabbit anti-H2AX	Abcam	Cat #: ab11175
Rabbit anti-b-actin	ABclonal	Cat #: AC026
DAPI	Sigma-Aldrich	Cat #: D9542
Rabbit anti-GADD153 (CHOP)	GeneTex	Cat #: GTX112827
Rabbit anti-STING	Cell signaling	Cat #: 13647
Rabbit anti-cGAS	Cell signaling	Cat #: 15102
Rabbit anti-p53	Cell signaling	Cat #: 9282
Normal mouse IgG	Santa Cruz	Cat #: sc-2025
6x-His Tag Monoclonal Antibody	Thermo Fisher	Cat #: 21315
Goat anti-Mouse IgG1 Cross-Adsorbed Secondary Antibody, Alexa Fluor™ 594	Invitrogen	Cat#: A-21125
Goat anti-Rabbit IgG (H+L) Highly Cross-Adsorbed Secondary Antibody, Alexa Fluor™ 488	Invitrogen	Cat#: A-11034
Goat anti-Rabbit IgG (H+L) Highly Cross-Adsorbed Secondary Antibody, Alexa Fluor™ 647	Invitrogen	Cat#: A-21245
Goat anti-Rabbit IgG (H+L) Cross-Adsorbed Secondary Antibody, Alexa Fluor™ 594	Invitrogen	Cat#: A-11012
Goat anti-Mouse IgG (H+L) Highly Cross-Adsorbed Secondary Antibody, Alexa Fluor™ Plus 647	Invitrogen	Cat#: A-32728
Goat anti-Mouse IgG1 Cross-Adsorbed Secondary Antibody, Alexa Fluor™ 488	Invitrogen	Cat#: A-21121
Mouse anti phospho-p53	Cell signaling	Cat #: 9286
Rabbit anti-p21	Cell signaling	Cat #: 2947
Rabbit anti-AIM2	GeneTex	Cat #:GTX116487
Rabbit anti-ATM	GeneTex	Cat #:GTX111106
Mouse anti-CD16/32	BioLegend	Cat #: 101319
Mouse anti-Caspase 9	Cell signaling	Cat #: 9508
Mouse anti-NLRP3	AdipoGen	Cat #: AG-20B-0014
Mouse anti-CD289 (TLR9) FITC	eBioscience	Cat #: 11-9093-80
InVivoMAb anti-mouse CD3ε (145-2C11)	Bio X Cell	Cat #: BE0001-1
InVivoMAb anti-mouse CD28 (37.51)	Bio X Cell	Cat #: BE0015-1
Goat Anti-Mouse Ig (H+L)	Southern Biotech	Cat #: 1010-01
APC/FireTM 750 anti-mouse CD4	Biolegend	Cat #: 100568
Rabbit anti-GSDMD	Cell signaling	Cat #: 96458
PE Anti-mouse Granzyme B (NGZB)	eBioscience	Cat #: 12-8898-80
Alexa Fluor 700 anti- mouse CD8a	BD Pharmingen	Cat #: 557959
PE/Dazzle anti-mouse IFN-g (XMG1.2)	Biolegend	Cat #: 505845
FITC anti-mouse CD28 (E18)	Biolegend	Cat #: 122007
APC anti-mouse TIGIT (1G9)	Biolegend	Cat #: 142105
Brilliant Violet 605 anti-mouse/human KLRG-1 (2F1/KLRG1)	Biolegend	Cat #: 138419
Rabbit anti-phospho STING (Ser366)	Cell signaling	Cat #: 50907
Streptavidin, Alexa Flour 568 conjugate	Thermo Fisher	Cat #: S11226
Goat anti-rabbit IgG (H+L) cross absorbed secondary antibody,Biotin-XX	Thermo Fisher	Cat #: B2770
EDTA-free protease inhibitor cocktail tablets	Roche	Cat #: 5056489001
PhosSTOP	Roche	Cat #: 4906837001
GCN2iB	MCE	Cat #: HY-112654
2',3'-Dideoxycytidine (ddc)	MCE	Cat #: HY-173192
Tetramethylrhodamine ethyl ester perchlorate (TMRE)	Sigma-Aldrich	Cat #: 87917
Integrated Stress Response inhibitor (ISRIB)	Sigma-Aldrich	Cat #: SML0843
SP600125 (JNK inhibitor)	Sigma-Aldrich	Cat #: S5567
SB202190 (p38 inhibitor)	Sigma-Aldrich	Cat #: 19-134
L-Glutathione, reduced	Cayman	Cat #: 70188
dibenziodolium chloride (DPI)	Cayman	Cat #: 81050
CM-H2DCFDA	Thermo Fisher	Cat #: C6827
H-151 (STING inhibitor)	MCE	Cat #: HY-112693
MitoSOX	Invitrogen	Cat #: M36008
Dual-luciferase reporter assay system	Promega	Cat #: E1910
Mitochondria isolation kit	Thermo Fisher	Cat #: 89874
Mitochondria staining kit	Sigma-Aldrich	Cat #: CS0390
Nucleozol Reagent	Macherey Nagel	Cat #: 740404.200
RT Reagent Kit	TaKaRa	Cat #: RR037A
SyGreen Blue Mix	PRO Tech	Cat #: PB20.15
RNeasy micro kit	Qiagen	Cat #: 74004
Propidium iodide	Sigma-Aldrich	Cat #: SI-P4170
Fixation/ Permeabilization Contrate	Invitrogen	Cat #: 00-5123-43
Permeabilization Buffer 10X	Invitrogen	Cat #: 00-8333-56
eBioscienceTM Fixation/Perm Diluent	Invitrogen	Cat #: 00-5223-56
Zombie Aqua™ Fixable Viability Kit	Biolegend	Cat #: 423101
X-Gal	H.M.bio	Cat #: H7240-90-6-001C-M
Gel/PCR DNA Isolation System	Viogene	Cat #: GP1002
Pf-06928215 (cGAS inhibitor)	Cayman	Cat #: 2378173-15-8
Mitoquinone mesylate	MCE	Cat #: HY-100116A
Senescence Assay Kit	Abcam	Cat #: ab228562
Genomic DNA Purification Kit	Promega	Cat #: A1120
DirectPCR Lysis Reagent	Viagen	Cat#: 301-C
Quant-iT™ PicoGreen™	Thermo Fisher	Cat #: P7589
KU-60019 (ATM inhibitor)	MCE	Cat #: HY-12061
Hydroxy urea	MCE	Cat #: HY-B0313
Expand Long Range PCR System	Roche	Cat #: 11681834001
Recombinant Murine M-CSF	Peprotech	Cat #: 315-02
Recombinant Murine IL-4	Peprotech	Cat #: 214-14
Magna ChIPTM A/G	Thermo Fisher	Cat #: 17-10085
ELISA MAX™ Deluxe Human IFN-β	Biolegend	Cat #: 449504
Human TNF-a ELISA Kit	Abcam	Cat #: ab181421
IL-8 Human Uncoated ELISA Kit	Invitrogen	Cat #: 88-8086-88
LDC7559	MCE	Cat#: HY-111674
Lipopolysaccharides	Sigma-Aldrich	Cat #: L6529
MinElute PCR Purification Kit	Qiagen	Cat #: 28004
Mini plus Plasmid DNA Extraction System	Viogene	Cat #: GF2002
Recombinant Murine IFN-g	R&D system	Cat #: 485-MI-100
Recombinant Murine IL-13	Peprotech	Cat #: 210-13
Human Cytokine Antibody Array	Abcam	Cat #: ab133997
