# Supplementary material for: Mitochondrial injury induced by a Salmonella genotoxin triggers the proinflammatory senescence-associated secretory phenotype
Source: Nat Commun. 2024 Mar 30;15:2778. doi: 10.1038/s41467-024-47190-y (PMC10981749; doi:10.1038/s41467-024-47190-y)
Supplement: Supplementary file 6 — Supplementary Data 3 [file 41467_2024_47190_MOESM6_ESM.xlsx]

## Sheet: Sheet1
Supplementary data 3
Oligonucleotides	Sequence (5’- 3’)	Species
Primers
GADD153-For’	GCCTTTCTCCTTTGGGACACTGTCCAGC	Human
GADD153-Rev’	CTCGGCGAGTCGCCTCTACTTCCC	Human
IL-12b For'	ACCCTGACCATCCAAGTCAAA	Human
IL-12b Rev'	TTGGCCTCGCATCTTAGAAAG	Human
b-actin For'	CAATGTGGCCGAGGACTTTGAT	Human
b-actin Rev'	AGTGGGGTGGCTTTTAGGATGG	Human
IL-10 For'	GACTTTAAGGGTTACCTGGGTTG	Human
IL-10 Rev'	TCACATGCGCCTTGATGTCTG	Human
IL-18 For'	TCTTCATTGACCAAGGAA ATCGG	Human
IL-18 Rev'	TCCGGGGTGCATTATCTCTAC	Human
IL-1b For'	ATGATGGCTTATTACAGTGGCAA	Human
IL-1b Rev'	GTCGGAGATTCGTAGCTGGA	Human
IFN-b For'	GTCACTGTGCCTGGACCATAG	Human
IFN-b Rev'	GTTTCGGAGGTAACCTGTAAGTC	Human
IL-6 For’	ACTCACCTCTTCAGAACGAATTG	Human
IL-6 Rev'	CCATCTTTGGAAGGTTCAGGTTG	Human
TNF-a For'	CTCTTCTGCCTGCTGCACTTTG	Human
TNF-a Rev'	ATGGGCTACAGGCTTGTCACTC	Human
HIF-1a For’	ATCCATGTGACCATGAGGAAATG	Human
HIF-1a Rev’	TCGGCTAGTTAGGGTACACTTC	Human
ATF3 For'	CCTCTGCGCTGGAATCAGTC	Human
ATF3 Rev'	TTCTTTCTCGTCGCCTCTTTTT	Human
IL-8 For'	ACTGAGAGTGATTGAGAGTGGAC	Human
IL-8 Rev'	AACCCTCTGCACCCAGTTTTC	Human
INHBA For'	ACGGGTATGTGGAGATAGAGGA	Human
INHBA Rev'	GGACTTTTAGGAAGAGCCAGACT	Human
IDO1 For'	GCCAGCTTCGAGAAAGAGTTG	Human
IDO1 Rev'	ATCCCAGAACTAGACGTGCAA	Human
CXCL-1 For'	AACCGAAGTCATAGCCACAC	Human
CXCL-1 Rev'	GTTGGATTTGTCACTGTTCAGC	Human
CCL4 For'	CTGTGCTGATCCCAGTGAATC	Human
CCL4 Rev'	TCAGTTCAGTTCCAGGTCATACA	Human
IL6ST For'	CGGACAGCTTGAACAGAATGT	Human
IL6ST Rev'	ACCATCCCACTCACACCTCA	Human
CCL2 For'	CAGCCAGATGCAATCAATGCC	Human
CCL2 Rev'	TGGAATCCTGAACCCACTTCT	Human
iCAM1 For'	ATGCCCAGACATCTGTGTCC	Human
iCAM1 Rev'	GGGGTCTCTATGCCCAACAA	Human
CCL3 For'	AGTTCTCTGCATCACTTGCTG	Human
CCL3 Rev'	CGGCTTCGCTTGGTTAGGAA	Human
IL-1R1 For'	ATGAAATTGATGTTCGTCCCTGT	Human
IL-1R1 Rev'	ACCACGCAATAGTAATGTCCTG	Human
IL-32 For'	TGGCGGCTTATTATGAGGAGC	Human
IL-32 Rev'	CTCGGCACCGTAATCCATCTC	Human
mtrRNA 16S For'	GCCTTCCCCCGTAAATGATA	Human
mtrRNA 16S Rev'	TTATGCGATTACCGGGCTCT	Human
mt tRNA For'	CACCCAAGAACAGGGTTTGT	Human
mt tRNA Rev'	TGGCCATGGGTATGTTGTTA	Human
mt long range pcr For’	CTAGCAGCACTCCACCTCCTAT	Human
mt long range pcr Rev’	GAGTGATGTGGGCGATTGATGA	Human
CXCL2 (MIP-2) F'	CCAACCACCAGGCTACAGG	Mouse
CXCL2 (MIP-2) R'	GCGTCACACTCAAGCTCTG	Mouse
IL-18 F'	GACTCTTGCGTCAACTTCAAGG	Mouse
IL-18 R'	CAGGCTGTCTTTTGTCAACGA	Mouse
IL-10 F'	CTTACTGACTGGCATGAGGATCA	Mouse
IL-10 R'	GCAGCTCTAGGAGCATGTGG	Mouse
TNF-a F'	CCTGTAGCCCACGTCGTAG	Mouse
TNF-a R'	GGGAGTAGACAAGGTACAACCC	Mouse
IL-6 F'	CTGCAAGAGACTTCCATCCAG	Mouse
IL-6 R'	AGTGGTATAGACAGGTCTGTTGG	Mouse
IL-1b F'	GAAATGCCACCTTTTGACAGTG	Mouse
IL-1b R'	TGGATGCTCTCATCAGGACAG	Mouse
IFN-b 1 F'	CAGCTCCAAGAAAGGACGAAC	Mouse
IFN-b 1 R'	GGCAGTGTAACTCTTCTGCAT	Mouse
b-actin F'	GGCTGTATTCCCCTCCATCG	Mouse
b-actin R'	CCAGTTGGTAACAATGCCATGT	Mouse
Mitochondrial genome screening primer sets	Sequence (5’- 3’)	species
Set 1 F'	GGG GGG TAT GCA CGC GAT AG	Human
Set 1 R'	TGT ATT GAT GAG ATT AGT AG	Human
Set 2 F'	CCC ATA CTA CTA ATC TCA TC	Human
Set 2 R'	CGT TTT GAG CTG CAT TGC TG	Human
Set 3 F'	CAC GCA GCA ATG CAG CTC AA	Human
Set 3 R'	TTA TCG ATT ACA GAA CAG GC	Human
Set 4 F'	CTA GAG GAG CCT GTT CTG TA	Human
Set 4 R'	TCC TAA GTG TAA GTT GGG TG	Human
Set 5 F'	CGA ACC AGA GTG TAG CTT AA	Human
Set 5 R'	TTC TAT CTT GGA CAA CCA GC	Human
Set 6 F'	GCC CAC AGA ACC CTC TAA AT	Human
Set 6 R'	TGG GTT GAC AGT GAG GGT AA	Human
Set 7 F'	CTC ATA AGG AAA GGT TAA AA	Human
Set 7 R'	GTA GTT CGC TTT GAC TGG TG	Human
Set 8 F'	AAC AAT AGG GTT TAC GAC CT	Human
Set 8 R'	AGA AGA GGA ATT GAA CCT CT	Human
Set 9 F'	GAA CGA AAA ATT CTA GGC TA	Human
Set 9 R'	GCA GTG CGC CGA TCA GGG CG	Human
Set 10 F'	GAA CAC CTC TGA TTA CTC CT	Human
Set 10 R'	GAA TGC TGG AGA TTG TAA TG	Human
Set 11 F'	AAA GAG TTA CTT TGA TAG AG	Human
Set 11 R'	AGG ATT ATG GAT GCG GTT GC	Human
Set 12 F'	CTA CCA ATC AAT ACT CAT CA	Human
Set 12 R'	TTC AGG TGC GAG ATA GTA GT	Human
Set 13 F'	ATG ACT AAC ACC CTT AAT TC	Human
Set 13 R'	TTA CAG AAA TTA AGT ATT GC	Human
Set 14 F'	TTT AAT TAA GCT AAG CCC TT	Human
Set 14 R'	AGC TCG GCT CGA ATA AGG AG	Human
Set 15 F'	GAG CTG GGC CAG CCA GGC AA	Human
Set 15 R'	TAT ATT GAT AAT TGT TGT GA	Human
Set 16 F'	GCA GTC CTA CTT CTC CTA TC	Human
Set 16 R'	TGG TAG CGG AGG TGA AAT AT	Human
Set 17 F'	ATC ATC GCT ATC CCC ACC GG	Human
Set 17 R'	GGA TGT TTC ATG TGG TGT AT	Human
Set 18 F'	ATT CAT TTC TCT AAC AGC AG	Human
Set 18 R'	GCT GCA TGT GCC ATT AAG AT	Human
Set 19 F'	TAC TTC CCC TAT CAT AGA AG	Human
Set 19 R'	TGT GAT GTA ATT ATT ATACG	Human
Set 20 F'	TAC ATC ACA AGA CGT CTT G	Human
Set 20 R'	GAA TAG TGT AAG GAG TAT GG	Human
Set 21 F'	ACT AAA AAT ATT AAA CAC AA	Human
Set 21 R'	GGC CAT GGC TAG GTT TAT AG	Human
Set 22 F'	ATG AGC GGG CAC AGT GAT TA	Human
Set 22 R'	GAG GGC CCC TGT TAG GGG TC	Human
Set 23 F'	GCC TAC TAA CCA ACA CAC TA	Human
Set 23 R'	TGC CGT CGG AAA TGG TGA AG	Human
Set 24 F'	ACG GCT CAA CAT TTT TTG TA	Human
Set 24 R'	TAA GAA GAA TTT TAT GGA GA	Human
Set 25 F'	CTA CCA TGA GCC CTA CAA AC	Human
Set 25 R'	AGA GTA GCT ATA ATG AAC AG	Human
Set 26 F'	CTC CCT CTT AGC CAA TAT TG	Human
Set 26 R'	TTG TAG GGA GAT TAG TAT AG	Human
Set 27 F'	TAA TTA TAA CAT TCA CAG CC	Human
Set 27 R'	GGG CTT CGA CAT GGG CTT TA	Human
Set 28 F'	AAT AGT ACT TGC CGC AGT AC	Human
Set 28 R'	AGT CCT TGA GAG AGG ATT AT	Human
Set 29 F'	ATG ACT TCT AGC AAG CCT CG	Human
Set 29 R'	TAT ATT TAC AAG AGG AAA AC	Human
Set 30 F'	GAA TCT GAC AAC AGA GGC TT	Human
Set 30 R'	TTG TTG TGG GGA AGA GAC TG	Human
Set 31 F'	GGG TTG TTT GGG TTG TGG CT	Human
Set 31 R'	GGC GAG GAT GAA ACC GAT AT	Human
Set 32 F'	CTC ACC CCA CTA CTA GGC CT	Human
Set 32 R'	CAT AAA TAG TAT GGC TTT GA	Human
Set 33 F'	CAC GCC TTC TTC AAA GCC AT	Human
Set 33 R'	CTG TTA GGG TGA GAA GAA TT	Human
Set 34 F'	AGC ACT CGA ATA ATT CTT CT	Human
Set 34 R'	TGT TTT AGG TAA TAG CTT TT	Human
Set 35 F'	GAA AAG CTA TTA CCT AAA AC	Human
Set 35 R'	GGA GGT AGG ATT GGT GCT GT	Human
Set 36 F'	ACC CCC ATG CCT CAG GAT AC	Human
Set 36 R'	TAT TGG GGT CAT TGG TGT TC	Human
Set 37 F'	AAT AAA ATT AAT TAA CCA CT	Human
Set 37 R'	GTG GCC CCT CAG AAT GAT AT	Human
Set 38 F'	TAC TAT CCG CCA TCC CAT AC	Human
Set 38 R'	GAT TTT ATC GGA ATG GGA GG	Human
Set 39 F'	TTG ACT CCT AGC CGC AGA CC	Human
Set 39 R'	CAT GAA AGA ACA GAG AAT AG	Human
Set 40 F'	AAT TTA AAC TAT TCT CTG TT	Human
Set 40 R'	AAT GCT ATC GCG TGC ATA CC	Human
Oligonucleotides	Sequence (5’- 3’)	Source
sgRNAs
Human MAVS sgRNA-a	AAGTTACCCCATGCCTGTCC	This study
Human ATF3 sgRNA-a	GGTGTCCATCACAAAAGCCG	This study
Mouse STING sgRNA-a	CACCGCGGCAGTTATTTCGAGACTC	This study
Human cGAS sgRNA-b	CACCGACTCGGTGGGATCCATCG	This study
Human STING sgRNA-b	GGTGCCTGATAACCTGAGTA	This study
Human ATM sgRNA-a	CCAAGGCTATTCAGTGTGCG	This study
Human GCN2 sgRNA-b	CGCTGAGAAATGACTGCACG	This study
