# Supplementary material for: Mitochondrial injury induced by a Salmonella genotoxin triggers the proinflammatory senescence-associated secretory phenotype
Source: Nat Commun. 2024 Mar 30;15:2778. doi: 10.1038/s41467-024-47190-y (PMC10981749; doi:10.1038/s41467-024-47190-y)
Supplement: Supplementary file 8 — Source Data [file 41467_2024_47190_MOESM8_ESM.xlsx]

## Sheet: Figure 1
													Figure 1g.
														NAME	NES
														KEGG_PHENYLALANINE_METABOLISM	1.48784
														KEGG_MAPK_SIGNALING_PATHWAY	1.41381
														KEGG_ABC_TRANSPORTERS	1.48345
														KEGG_ERBB_SIGNALING_PATHWAY	1.41191
														KEGG_MELANOMA	1.4015
														KEGG_TYPE_II_DIABETES_MELLITUS	1.40825
														KEGG_SMALL_CELL_LUNG_CANCER	1.46489
														KEGG_ADHERENS_JUNCTION	1.48208
														KEGG_GLYCOSAMINOGLYCAN_BIOSYNTHESIS_CHONDROITIN_SULFATE	1.45195
														KEGG_FOCAL_ADHESION	1.45973
														KEGG_PPAR_SIGNALING_PATHWAY	1.47606
														KEGG_RETINOL_METABOLISM	1.44281
														KEGG_CHRONIC_MYELOID_LEUKEMIA	1.45091
														KEGG_PROSTATE_CANCER	1.44136
														KEGG_CHEMOKINE_SIGNALING_PATHWAY	1.52112
														KEGG_SNARE_INTERACTIONS_IN_VESICULAR_TRANSPORT	1.54184
														KEGG_RIG_I_LIKE_RECEPTOR_SIGNALING_PATHWAY	1.59455
														KEGG_CYTOSOLIC_DNA_SENSING_PATHWAY	1.59085
														KEGG_EPITHELIAL_CELL_SIGNALING_IN_HELICOBACTER_PYLORI_INFECTION	1.75877
														KEGG_TOLL_LIKE_RECEPTOR_SIGNALING_PATHWAY	1.82048
Figure 1c.														KEGG_NOD_LIKE_RECEPTOR_SIGNALING_PATHWAY	1.84572
	mock	PltBS35A	WT	p-value (WT vs. mock)	p-value (WT vs. PltBS35A)									KEGG_CYTOKINE_CYTOKINE_RECEPTOR_INTERACTION	1.81835
	15.7	17.2	34.7	0.0077	0.0088									KEGG_DRUG_METABOLISM_OTHER_ENZYMES	-1.35166
	19.2	19.5	44.7											KEGG_SYSTEMIC_LUPUS_ERYTHEMATOSUS	-1.21491
	13	18.5	32											KEGG_INTESTINAL_IMMUNE_NETWORK_FOR_IGA_PRODUCTION	-1.45205
														KEGG_TASTE_TRANSDUCTION	-1.37575
														KEGG_AUTOIMMUNE_THYROID_DISEASE	-1.49909
														KEGG_OOCYTE_MEIOSIS	-1.55781
														KEGG_PROTEASOME	-1.70495
Figure 1j.														KEGG_RIBOSOME	-2.61505
														KEGG_ASTHMA	-1.99734
Cxcl2	mock	PltBS35A	WT	p-value (WT vs. mock)	p-value (WT vs. PltBS35A)									KEGG_ANTIGEN_PROCESSING_AND_PRESENTATION	-1.96348
	1	1.225	3.06446	0.0094	0.0104									KEGG_CELL_CYCLE	-1.49057
	1	0.89	4.3
	1	0.93	2.64
Il1b	mock	PltBS35A	WT	p-value (WT vs. mock)	p-value (WT vs. PltBS35A)
	1	1.10128	4.64	0.0022	0.0028
	1	1.3	3.21
	1	0.9	3.87
Il6	mock	PltBS35A	WT	p-value (WT vs. mock)	p-value (WT vs. PltBS35A)
	1	1.19231	1.97	0.0026	0.0199
	1	0.67	1.66
	1	1.27	2.13
Il18				p-value (WT vs. mock)	p-value (WT vs. PltBS35A)
	mock	PltBS35A	WT	<0.0001	0.0017
	1	0.669	1.837
	1	0.937	1.831
	1	1.078	2
Tnf				p-value (WT vs. mock)	p-value (WT vs. PltBS35A)
	mock	PltBS35A	WT	0.0003	0.0007
	1	1.15498	3.29335
	1	0.97	3.08
	1	1.34	2.72

## Sheet: Figure 2
Figure 2c.
	mock	PltBS35A	WT	CdtBH160Q	p-value (WT vs. mock)	p-value (WT vs. PltBS35A)	p-value (WT vs. CdtBH160Q)			Figure 2i.
	3.9	4.5	28.6	4	<0.0001	<0.0001	<0.0001			Il8
	6	4	28.6	4.7							Parental			STING KO			p-value (Parental WT vs. STING KO WT)
	2.8	5.6	30.7	5						mock	0.971	1.221	1.254	0.483	1.16	0.923	0.001
										PltB	2.2612	1.19887	0.79491	0.74856	0.91521	1.38363
										WT	15.63	17.347	22.4292	0.7834	0.71468	1.34783
Figure 2d.
	mock	PltBS35A	WT	CdtBH160Q	p-value (WT vs. mock)	p-value (WT vs. PltBS35A)	p-value (WT vs. CdtBH160Q)
	1	1	4.85517	0.68773	<0.0001	0.0001	0.0002			Ifnb
	1	0.92264	5.30642	1.25237							Parental			STING KO			p-value (Parental WT vs. STING KO WT)
	1	1	5.89	1.09						mock	1	0.93	0.84	1.13	0.77	1.33	0.0016
										PltB	1.26	1.43212	0.86585	1.00811	1.25327	1.20881
										WT	2.64	2.841	3.4	1.05651	1.27074	0.9606
Figure 2e.
	mock	PltBS35A	WT	CdtBH160Q	p-value (WT vs. mock)	p-value (WT vs. PltBS35A)	p-value (WT vs. CdtBH160Q)
	10.18	9.85	27.197	4.36	0.0014	0.0008	0.0035			Il1b
	11.58	4.2	26.52	13.688							Parental			STING KO			p-value (Parental WT vs. STING KO WT)
	5.6	6.5	31.83	8.66						mock	0.915	0.877	0.7456	0.5689	1.06	1.12	0.001
										PltB	1.82472	1.33831	0.94479	0.86934	1.09557	1.09787
Figure 2f.										WT	18.41	16.15	12.6179	0.9338	1.43194	1.17969
	mock	PltBS35A	WT	CdtBH160Q	p-value (WT vs. mock)	p-value (WT vs. PltBS35A)	p-value (WT vs. CdtBH160Q)
	1	0.63	2.1	1.28742	0.0012	0.0028	0.0102
	1	1.15	2.23	1.33						Il18
	1	0.82	2.64	0.67							Parental			STING KO			p-value (Parental WT vs. STING KO WT)
										mock	0.978	1.105	0.998	1.06	1.23	1.64	0.0048
										PltB	1.30775	1.2212	1.13795	0.73556	1.19478	0.9912
										WT	1.62117	2.09796	1.77323	0.6891	1.02244	0.63471
										Tnf							p-value (Parental WT vs. STING KO WT)
											Parental			STING KO			0.0007
										mock	0.873	1.12	1.53	1.34	1.63	0.81
										PltB	1.025	1.2807	0.66696	0.87079	0.99521	0.61289
										WT	2.3633	2.06189	2.578	0.74058	0.84421	0.57245
										Figure 2j.
										Il8							p-value (Parental WT vs. cGAS KO WT)
											Parental			cGAS KO			0.0049
										mock	1.03	0.96	1.33	1.68	1.88	2
										PltB	0.934	1	0.625	1.46	1.12	1.66
										WT	12.45	8.93	11.34	4.368	5.324	4.823
										Ifnb							p-value (Parental WT vs. cGAS KO WT)
											Parental			cGAS KO			0.0076
										mock	0.82	1.04	1	0.83	0.86	1
										PltB	1.2	0.93	1	0.83	0.93	1.2
										WT	2.06	2.34	1.83	1	0.83	1.32
										Il1b							p-value (Parental WT vs. cGAS KO WT)
											Parental			cGAS KO			0.0106
										mock	0.83	0.72	1.12	1.62	1.52	0.83
										PltB	1.12	1.03	1.082	0.773	1.634	1.24
										WT	7.14	5.34	7.93	3.62	2.63	3.04
										Il18							p-value (Parental WT vs. cGAS KO WT)
											Parental			cGAS KO			0.018
										mock	1	1.2	1.36	1.42	1	1.3
										PltB	1.06	0.82	0.93	0.537	0.937	0.937
										WT	3.08	2.17	1.89	1.1	0.899	0.899
										Tnf							p-value (Parental WT vs. cGAS KO WT)
											Parental			cGAS KO			0.0036
										mock	1.36	0.83	0.924	1.821	1.235	1.43
										PltB	1	1.12	1.06	1.621	1.057	1.335
										WT	4.35	3.61	3.93	2	2.2	2.6

## Sheet: Figure 3
Figure 3c.
	Fragmented		Intermediated		Networked
mock	22.4	6.779	28	16.7	49.6	66.521							Figure 3k.
PltBS35A	17.5	18.6	16.3	20.55	66.2	60.85							Il8
WT	71.5	70.833	17	20.555	11.4	8.6117								DMSO			ddc			p-value (DMSO WT vs. ddc WT)
CdtBH160Q	23.57	18.96	15	10.1	61.43	70.94							mock	0.78084	0.23093	0.135	1.18483	0.1619	0.52277	0.0003
													PltBS35A	1.06957	0.31607	0.05	1.15036	0.40831	0.10225
													WT	3.05246	3.02772	3.1	1.41154	0.98591	1.435
Figure 3e.													CdtBH160Q	1.22284	0.29772	0.175	0.44729	0.50615	0.35004
	mock	PltBS35A	WT	p-value (WT vs. mock)	p-value (WT vs. PltBS35A)
	161	158	61.7	0.0007	0.0005								Ifnb
	163	159	55.7											DMSO			ddc			p-value (DMSO WT vs. ddc WT)
	151	155	84.6										mock	0.72946	0.77949	0.8	1.05301	1.4153	0.59	0.0028
													PltBS35A	0.56293	0.84174	0.2	0.89351	0.34552	0.25
													WT	3.10895	2.67725	2.5	1.06693	0.47086	1.17
Figure 3g.													CdtBH160Q	1.22284	1.00492	0.38	0.32134	1.78113	0.24
	mock	PltBS35A	WT	CdtBH160Q	p-value (WT vs. mock)	p-value (WT vs. PltBS35A)	p-value (WT vs. CdtBH160Q)
	0.86	1.33	5.68	1.42	0.01	0.01	0.0099						Il1b
	1.05	0.78	8.36	0.44										DMSO			ddc			p-value (DMSO WT vs. ddc WT)
	1.23	0.96	11.221	0.889									mock	0.39698	0.3553	0.355	0.59433	0.34078	0.2	0.0155
													PltBS35A	0.52706	0.30047	0.24	0.56588	0.33849	0.199
													WT	2.52297	3.02772	2.26	1.63792	0.6798	1.16
Figure 3h.													CdtBH160Q	1.22284	0.41354	0.325	0.85077	0.26511	0.27
8h
	mock	PltBS35A	WT	CdtBH160Q	p-value (WT vs. mock)	p-value (WT vs. PltBS35A)	p-value (WT vs. CdtBH160Q)						Il18
	1	0.896	1	1.07	0.1404	0.0536	0.6026							DMSO			ddc			p-value (DMSO WT vs. ddc WT)
	1	0.892	1.06	1.03									mock	0.49256	0.89512	0.58169	0.66718	0.90081	0.90516	0.0068
	1	1	1.1	1									PltBS35A	0.61183	0.97839	0.25411	0.43814	0.43877	0.41351
													WT	3.54939	3.02772	3.68701	1.4089	2.09385	2.08652
16h													CdtBH160Q	0.46246	0.87739	1.05989	0.27325	1.36046	0.84552
	mock	WT	PltBS35A	CdtBH160Q	p-value (WT vs. mock)	p-value (WT vs. PltBS35A)	p-value (WT vs. CdtBH160Q)
	1	4.135	0.998	1	0.0012	0.0012	0.002
	1	3.09	0.82644	1.4498									Tnf
	1	3.46	0.947	0.8695										DMSO			ddc			p-value (DMSO WT vs. ddc WT)
													mock	0.50296	0.79505	0.64	0.9762	1.04618	0.38332	0.0204
													PltBS35A	0.91201	0.52867	0.17667	1.21684	1.06883	0.4034
Figure 3i.													WT	3.54939	3.02772	2	1.29225	1.05086	1.08
8h													CdtBH160Q	1.13963	0.86125	1.00538	0.37574	1.27875	0.76625
	mock	PltBS35A	WT	CdtBH160Q	p-value (WT vs. mock)	p-value (WT vs. PltBS35A)	p-value (WT vs. CdtBH160Q)
	1	1.24	0.93	1.1	0.1223	0.2604	0.0149
	1	0.89	0.91	1.07
	1	1.13	1	1.05
16h
	mock	PltBS35A	WT	CdtBH160Q	p-value (WT vs. mock)	p-value (WT vs. PltBS35A)	p-value (WT vs. CdtBH160Q)
	1	0.8	2.86	0.968	0.0055	0.004	0.0051
	1	0.6	2.34	0.82
	1	0.92	1.98	1.02
Figure 3j.							p-value (DMSO WT vs. ddc WT)
	DMSO			ddc
mock	9.18863	5.17101	10.2123	0.29813	0.49003	0.22884	0.007
PltBS35A	12.528	5.45114	11.628	0.1152	0.28592	0.13277	0.0121
WT	12.3907	8.34492	13.383	0.29427	0.29717	0.23994	0.002
CdtBH160Q	15.7085	5.69922	12.853	0.19773	1.76332	0.16678	0.024

## Sheet: Figure 4
													Uncropped DNA gel in Figure 4c.
Uncropped blots in Figure 4a.
Figure 4b.																								Figure 4e.
mock	TFAM			6xHistag				PltBS35A	TFAM			6xHistag				WT	TFAM			6xHistag				Il8					p-value (CDT vs. mock)
primer set 1	3.62	7.31	6.78	1	1	1.43		primer set 1	8.64	5.61	3.12	1.08	1.53	0.6767		primer set 1	4.1933	1	3.4	2.923	2.4628	2.336			mock	PltBS35A	TT	CDT	0.0098
primer set 2	4.235	2.05	5.34	1.14	0.94	1		primer set 2	4.123	2.18	6.374	0.93	1.04	0.57		primer set 2	4.3617	2.77	1	6.523	5.0168	3.137			1	0.934	6.81	2.38
primer set 3	8.168	3.34	7.63	0.97	1.57	1.564		primer set 3	9.22	4.12	7.12	1.63	0.723	1.73		primer set 3	7.2827	3.12	5.1	4.06	2.8135	6.123			1	0.87	5.12	3.82
primer set 4	2.68	1.18	4.02	1.6	1	0.42		primer set 4	2.361	2.634	3.654	1.43	1	0.457		primer set 4	3.6733	3.77	8.973	1.813	2.1068	0.673			1	0.38	3.82	4.04
primer set 5	6.235	1.934	3.82	0.46	0.64	0.97		primer set 5	2.18	6.42	4.123	0.83	1	0.6787		primer set 5	5.2183	2	3.5	1.069	3.0565	2.1235
primer set 6	2.381	4.21	4.3	0.92	1.88	1.64		primer set 6	3.563	2.18	1.973	1.12	0.697	1		primer set 6	2.5837	1.378	1	0.7135	0.1568	0.93123
primer set 7	2.913	6.78	2.34	0.98	1.05	1.45		primer set 7	2.315	2.93	0.67	0.93	1.831	1.68		primer set 7	2.5477	6.72	3.372	0.93	0.8135	0.3738		Ifnb
primer set 8	6.235	3.01	2.08	1	0.24	0.941		primer set 8	6.721	8.43	5.12	1.763	0.91	1		primer set 8	4.5917	1	0.67	1.08	0.448	1.2375			mock	PltBS35A	TT	CDT	p-value (CDT vs. mock)
primer set 9	1.25	1	1	1.57	1.2	1.672		primer set 9	0.897	0.3182	1.13	1.64	1.03	0.678		primer set 9	0.6767	0.97	0.93	0.813	2.0315	0.768342			1	0.92	2.173	0.67	0.5214
primer set 10	1.058	4.02	1.09	0.67	0.94	0.897		primer set 10	1	0.18	1.02	0.83	1	0.5782		primer set 10	0.786	0.34	1.243	1.623	0.8135	1.225			1	0.82	2.65	1.13
primer set 11	2.0156	3.82	2	0.46	1.732	1.0648		primer set 11	1.1	0.9816	1	1.2	0.931	0.275		primer set 11	1.2285	0.621	0.68373	0.3812	1.03	0.973			1	0.73	1.88	0.92
primer set 12	6.2165	4.3	6.1	1.53	0.731	1.80315		primer set 12	2.668	3.3333	3.435	0.93	0.831	1.57		primer set 12	4.9188	6.77	3.27	3.513	3.046	1.51
primer set 13	2.219	6.352	4.12	1	2.1	2.00315		primer set 13	5.401	3.1688	1.634	1.12	1.604	1.27		primer set 13	2.4763	3.783	4.342	1.93	1.038	0.93
primer set 14	2.48816	2.36	2.185	1	0.94	0.1568		primer set 14	0.9721	0.9182	1.93	0.73	2.222	1.737		primer set 14	2.9861	5.437	2.673	0.713	0.9183	0.8312		Il1b
primer set 15	2.06516	0.93	1.085	0.94	0.145	1.6238		primer set 15	1.14	0.6188	1.537	1.096	0.821	0.6379		primer set 15	1.2451	2.1	5.6342	1.62	2	1.8364			mock	PltBS35A	TT	CDT	p-value (CDT vs. mock)
primer set 16	0.9135	1.32	2.01	1.57	0.9162	0.8135		primer set 16	2.4345	5.0432	3.1274	1.09	1	0.921		primer set 16	0.6445	0.3737	0.73	0.91	2.034	2.135			1	1.06	5.32	2.88	0.0404
primer set 17	0.7135	3.62	1.71	1	1.6035	0.7135		primer set 17	0.573	0.678	0.8135	1.13	1	0.813		primer set 17	1.0412	2.3733	1	0.671	0.9315	1.573			1	0.93	6.88	3.56
primer set 18	2.318	2.86	3.31	0.64	2.0135	0.93156		primer set 18	2.736	1.897	3.18	0.953	0.673	0.351		primer set 18	5.5227	2.923	1	0.391	1.081	0.971			1	1.15	7.21	2.32
primer set 19	3.1168	1.45	2.1	1.88	0.2468	2.013		primer set 19	2	6.07	2.93	0.63	1.73	0.22		primer set 19	2.4916	3.83	2.222	0.495	0.6813	1.4
primer set 20	0.60518	3.39	1	1.05	0.49823	0.1658		primer set 20	0.337	2.061	0.34	1.07	1.7396	0.872		primer set 20	0.8717	0.546	0.622	0.619	0.4823	1
primer set 21	2.67	3.5	2.07	0.24	0.913	1		primer set 21	1	1.4	1	1.034	1.634	0.791		primer set 21	2.555	4.444	4.3	3.251	2.0981	2.637		Il18
primer set 22	4.64	2.8	3.7	1.2	1.169	0.42		primer set 22	1.634	3.0416	4.12	0.428	0.634	0.1537		primer set 22	4.4133	8.32	2.235	2.01	2.051	1.831			mock	PltBS35A	TT	CDT	p-value (CDT vs. mock)
primer set 23	1.934	0.67	1.08	0.94	1.0648	0.97		primer set 23	0.6782	2.1568	1.06	1.34	2.12	0.9341		primer set 23	2.559	1.932	1.365	1.568	3.0461	1.634			1	0.568	2.12	1.34
primer set 24	1.9341	3.65	1.07	1.732	1.80315	1		primer set 24	1.83	2.094	3.122	1	1.63	1		primer set 24	2.393	2.8351	1.83	1.068	0.3817	0.9721			1	0.8	2.09	1.63	0.0046
primer set 25	5.31	4.83	9.4	0.731	2.00315	1.564		primer set 25	8.12	6.12	5.537	1.73	0.45	1		primer set 25	6.8203	2.091	3.83	0.953	0.962	0.6146			1	0.73	2.222	1.58
primer set 26	1.5631	3	2.04	2.1	1.568	0.42		primer set 26	1.345	1	2.43	0.35	1	0.18		primer set 26	1.525	3.4	2.15	2.056	2.0315	2.377
primer set 27	1.36	3.68	1.3	0.94	1.6238	0.97		primer set 27	1.34	0.67	0.60518	1.346	1.1	0.9816		primer set 27	1.3906	0.677	0.881	1.361	1.4444	1.673
primer set 28	2.1682	3.39	1.91	0.145	0.8135	1.64		primer set 28	2.361	2.634	2.67	1.08	0.64	1.08		primer set 28	4.5427	3.783	5.667	3.62	1.368	1.82
primer set 29	3.168	3.5	3.93	1	0.7135	1.45		primer set 29	2.435	1.6347	1	0.683	0.73	0.93		primer set 29	2.916	5.437	2.11	2.0315	0.1359	0.682		Tnf
primer set 30	1.318	2.8	1.82	1.43	0.93156	1.15646		primer set 30	1.14	1.34	1.08	1.29	1.34	1.63		primer set 30	0.8597	2.1	1.12	0.813	0.913	1.364			mock	PltBS35A	TT	CDT	p-value (CDT vs. mock)
primer set 31	0.18	0.67	0.78	1	2.013	1.88		primer set 31	1.43	0.73	1.31	0.91	0.73	1.43		primer set 31	0.51	0.3737	0.93	0.96	1.4623	0.7344			1	0.882	2.86	1.56	0.0052
primer set 32	0.9816	3.65	1.67	1.564	0.1658	1.05		primer set 32	1	0.9374	1.8314	1.35	0.45	0.83		primer set 32	1.1425	2.3733	1	1.0586	0.8135	1.304			1	0.931	3.13	2.08
primer set 33	3.3333	4.83	6.42	0.42	0.16145	0.24		primer set 33	2.104	6.137	2.043	1.2	1.27	1.06		primer set 33	3.8711	1.73	2.15	1.631	1.046	0.8312			1	0.53	2.16	1.88
primer set 34	3.1688	3	5.67	0.97	1	0.345		primer set 34	1.634	3.123	2.772	0.93	1.737	1.093		primer set 34	4.7966	1.3737	5.31	0.8135	1.3046	0.9354
primer set 35	0.9182	1.68	0.45	1.64	0.54	1.225		primer set 35	0.641	1.06	1	1.12	0.6379	1.064		primer set 35	0.9338	0.7387	0.931	1.35	1.335	0.7321
primer set 36	0.6188	2.1	1.06	1.45	1.1956	1.34		primer set 36	1.02	0.934	1.064	0.73	0.7213	1.0674		primer set 36	0.8933	0.64	0.43	1.079	0.691	0.6793
primer set 37	5.0432	0.93	3.12	0.941	1.55988	1.57		primer set 37	3.73	3.12	2.05	1.096	0.737	0.973		primer set 37	4.2642	2.09	2.563	0.285	1.83	1.6454		Figure 4f.
primer set 38	0.61	1.63	1.05	1.672	1	1		primer set 38	1	0.937	1.23	1.09	2.14	2.03		primer set 38	0.6183	0.813	0.873	1.682	1.351	0.7821			mock	PltBS35A	TT	CDT	p-value (CDT vs. mock)
primer set 39	1.897	1.35	2.074	0.897	1.15646	1		primer set 39	2.091	4.13	2.143	1.13	1.19	1.92		primer set 39	2.983	1.982	3.631	0.613	2.061	0.267			1	0.92	2.66	0.69	0.2704
primer set 40	5.1562	2.93	4.14	1.24	1	2.00315		primer set 40	3.183	1	4.424	1.63	2.25	2.43		primer set 40	3.4354	6.31	5.423	3.235	1.862	1.73674			1	1.15	3.12	1.07
																									1	1.2	2.56	0.81
Figure 4d.
THP-1
	mock	PltBS35A	WT	p-value (WT vs. mock)	p-value (WT vs. PltBS35A)
	1	0.917	0.587	0.0053	0.0257
	1	0.88	0.77
	1	1.03093	0.72736
Henle-407
	mock	PltBS35A	WT	p-value (WT vs. mock)	p-value (WT vs. PltBS35A)																			Figure 4g.
	1	1.13	0.85	0.0008	0.0072
	1	0.98	0.8																						mock	PltBS35A	TT	CDT	p-value (CDT vs. mock)
	1	1.05	0.78																						1	1.2	0.83	1.12	0.0008
																									1	1.1274	0.85	1.13
																									1	0.98	0.81	1.089

## Sheet: Figure 5
Figure 5a.
3h
	mock	PltBS35A	WT	CdtBH160Q	p-value (WT vs. mock)	p-value (WT vs. PltBS35A)	p-value (WT vs. CdtBH160Q)
	359	385	391	359	0.6802	0.6134	0.1411
	294	397	365	400
	366	388	376	342
	245	300	300	309
8h
	mock	PltBS35A	WT	CdtBH160Q	p-value (WT vs. mock)	p-value (WT vs. PltBS35A)	p-value (WT vs. CdtBH160Q)
	282	410	519	425	0.002	0.0236	0.0205
	200	380	528	350
	273	309	455	359
16h
	mock	PltBS35A	WT	CdtBH160Q	p-value (WT vs. mock)	p-value (WT vs. PltBS35A)	p-value (WT vs. CdtBH160Q)
	453	399	757	365	0.0137	0.0028	0.0044
	330	309	517	341
	113	363	582	362
	355	330	605	430
Figure 5b.
3h
	mock	PltBS35A	WT	CdtBH160Q	p-value (WT vs. mock)	p-value (WT vs. PltBS35A)	p-value (WT vs. CdtBH160Q)
	1	0.982	1.02	1	0.1161	0.3589	0.2556
	1	1.02	1.02	1
	1	0.998	1	0.8842
8h
	mock	PltBS35A	WT	CdtBH160Q	p-value (WT vs. mock)	p-value (WT vs. PltBS35A)	p-value (WT vs. CdtBH160Q)				Figure 5e.									Figure 5h.
	1	1	1.02	1	0.2437	0.8056	0.7549				Il8										Control			MitoQ			p-value (DMSO WT vs. MitoQ WT)
	1	1.038	1.02	0.95								DMSO			MitoQ			p-value (DMSO WT vs. MitoQ WT)		mock	1	0.8	1	0.75	0.8	0.88	0.0218
	1	1.264	1.184	1.184							mock	0.22146	0.28	0.432	0.21	0.288	0.49332	0.0056		PltBS35A	1	0.36	1.77	0.94	0.51	0.422
											PltBS35A	0.42105	0.3	0.448	0.15	0.376	0.31969			WT	2.5	3.533	3.75	2	1.41	0.9
16h											WT	9.2	10	6.84	2.6	1.24	2.92526			CdtBH160Q	1.15	0.868	1.6	0.949	0.8222	0.9
	mock	PltBS35A	WT	CdtBH160Q	p-value (WT vs. mock)	p-value (WT vs. PltBS35A)	p-value (WT vs. CdtBH160Q)				CdtBH160Q	0.13344	0.43	0.28	0.8	0.46	0.24484
	1	1.016	1.34	1.1	<0.0001	<0.0001	0.0006
	1	1	1.328	1.135							Ifnb
	1	1.02	1.284	1.098								DMSO			MitoQ			p-value (DMSO WT vs. MitoQ WT)		Figure 5i.
											mock	0.94	0.783	0.893	1.21	1.31	1.06	0.0099			Control			MItoQ			p-value (DMSO WT vs. MitoQ WT)
											PltBS35A	0.74943	0.73179	1.10463	1.16768	1.04699	0.9801			mock	0.9	1.08	1	1	1.03	0.88	0.756
Figure 5d.											WT	3.489	4.35	2.57	1.0306	1	1.17417			PltBS35A	0.917	1.09	0.79768	0.787	0.777	1.02952
											CdtBH160Q	0.5692	0.42359	0.66524	0.81462	0.65208	0.967			WT	0.587	0.66	0.40997	0.616	0.6616	0.47273
		DMSO			MitoQ			p-value (DMSO WT vs. MitoQ WT)
	mock	1	1	1	0.919	1.04	0.918	0.0066			Il1b
	PltBS35A	1.04	1.17	0.977	1.02	1.14	1					DMSO			MitoQ			p-value (DMSO WT vs. MitoQ WT)
	WT	1.97	2.47	2.329	0.916	1.19	1.42				mock	1	0.6	1.14064	0.77821	1.37	2.4	0.0398
											PltBS35A	0.4	0.8	0.93361	0.7115	1.25	1.5
											WT	5.19	7.8	12.0455	1.66	2.58669	1.8
											CdtBH160Q	0.3	1.1	0.77516	0.47027	0.92754	1.335
											Il18
												DMSO			MitoQ			p-value (DMSO WT vs. MitoQ WT)
											mock	0.88	1.42836	1.12	0.55591	1.5	0.79	0.0244
											PltBS35A	1.25	1.27947	1.12032	0.61307	1.11	0.64
											WT	2.35	4.25213	5.19	0.7705	0.94329	0.9
											CdtBH160Q	1.07	0.82434	0.96146	0.63199	0.5	0.4
											Tnf
												DMSO			MitoQ			p-value (DMSO WT vs. MitoQ WT)
											mock	1.08932	1.22123	0.18781	1	1	1.37	0.0237
											PltBS35A	0.97303	0.8	0.83	0.35	0.615	0.6
											WT	2.28612	4.47473	3.64	1.38	1	1.09
											CdtBH160Q	0.56292	1.01453	0.96	1.14	1.25809	0.54
											Figure 5f.
											Il8
												DMSO			GSH			p-value (Control WT vs. GSH WT)
											mock	0.38649	0.20969	0.75686	0.23478	0.97	1.65042	0.0077
											PltBS35A	0.40009	0.16114	1	0.33019	0.91	0.81475
											WT	4.35887	3.0259	3.91763	1.59789	1	1.81901
											CdtBH160Q	0.462	0.1193	0.69999	0.2895	1.1	0.52366
											Ifnb
												DMSO			GSH			p-value (Control WT vs. GSH WT)
											mock	0.94	0.783	0.893	1.21	1.31	1.06	0.0125
											PltBS35A	0.74943	0.73179	1.10463	1.16768	1.04699	0.9801
											WT	3.53268	4.12	2.60507	1.0306	1	1.17417
											CdtBH160Q	0.5692	0.42359	0.66524	0.81462	0.65208	0.967
											Il1b
												DMSO			GSH			p-value (Control WT vs. GSH WT)
											mock	0.3	0.48534	0.63297	0.66313	1.30593	0.5	0.0146
											PltBS35A	0.26	0.9258	0.67445	0.70897	1	0.475
											WT	1.8	1.50795	2.23134	1	0.9255	1
											CdtBH160Q	0.232	0.28243	0.71916	0.8994	0.40821	0.75
											Il18
												DMSO			GSH			p-value (Control WT vs. GSH WT)
											mock	0.5	0.70446	0.5	0.65	1.25535	0.65	0.0014
											PltBS35A	0.46	0.7669	0.5	0.78	1.21325	1.25
											WT	1.77142	2.12418	1.825	0.7	0.55041	0.22
											CdtBH160Q	0.545	0.51358	0.66	0.65	1.23	0.67
											Tnf
												DMSO			GSH			p-value (Control WT vs. GSH WT)
											mock	0.82689	1.13467	1.08594	0.7	0.75905	0.62433	0.041
											PltBS35A	0.82165	1.03503	1	1.41	1.17172	0.63935
											WT	4.22759	2.43366	2.23439	1.3	1	0.7885
											CdtBH160Q	0.48499	0.88165	0.89187	0.47	1.57352	0.65836

## Sheet: Figure 6
														Figure 6k.
														Il8												Figure 6g.
															DMSO			ISRIB			p-value (DMSO WT vs. ISRIB WT)					Atf3
														mock	0.61717	0.76	1	1.75488	1.35	1.1069	0.0446						mock	WT	PltBS35A	CdtBH160Q	p-value (WT vs. mock)	p-value (WT vs. PltBS35A)	p-value (WT vs. CdtBH160Q)
														PltBS35A	0.59754	0.86	0.55306	1	1.10168	0.94884							0.24709	1.8955	0.39578	0.60613	<0.0001	<0.0001	<0.0001
														WT	4.24966	4.4	8.22163	2.62538	1.25582	0.37334							0.3254	2.05734	0.393	0.60165
														CdtBH160Q	0.5707	0.9	0.92471	0.91653	0.9216	1							0.34	2.2	0.42	0.58
														Ifnb
															DMSO			ISRIB			p-value (DMSO WT vs. ISRIB WT)					Chop
														mock	0.50373	0.23965	0.46629	0.42446	0.81053	0.42972	0.0087						mock	WT	PltBS35A	CdtBH160Q	p-value (WT vs. mock)	p-value (WT vs. PltBS35A)	p-value (WT vs. CdtBH160Q)
														PltBS35A	0.30664	0.16205	0.26844	0.11658	0.09605	0.4376							0.28332	2.05734	0.31385	0.41571	<0.0001	<0.0001	<0.0001
														WT	0.82042	0.939	0.908	1.91156	2.24835	1.53096							0.2262	2.34376	0.3277	0.377
														CdtBH160Q	0.33712	0.34253	0.35672	0.90279	0.91119	0.35							0.31	2.12	0.289	0.48536
														Il1b
															DMSO			ISRIB			p-value (DMSO WT vs. ISRIB WT)					Figure 6i.
														mock	1.10436	0.73753	1	0.60407	1.7256	0.78619	0.0436					Atf3
														PltBS35A	0.58577	0.75395	0.76592	0.8087	1.10168	1.02964							Parental			GCN2 KO			p-value (Parental WT vs. GCN2KO WT)
														WT	4.59416	2.26004	5.89077	1.64275	0.80075	0.6307						mock	1	1.5	1	1	1.25	0.89	0.017
														CdtBH160Q	1.09719	0.83978	1.00279	0.64844	0.58113	0.90928						PltBS35A	0.70237	0.80672	0.90836	0.80682	1.13406	1.04807
																										WT	6	3.25	4.125	1.15393	1.22	1.5
														Il18												CdtBH160Q	1.53905	1.34569	2.23739	1.00651	1.39968	1.41169
															DMSO			ISRIB			p-value (DMSO WT vs. ISRIB WT)
														mock	1.28449	0.60106	1	0.8	1.23	0.5	0.0387					Chop
														PltBS35A	1.32069	0.62318	0.60714	0.99188	0.87224	1.02964							Parental			GCN2 KO			p-value (Parental WT vs. GCN2KO WT)
														WT	4.51472	2.59315	2.22048	1.14	1	0.43						mock	1	0.75	0.35	1	0.75	0.35	0.01
														CdtBH160Q	1.33021	0.63725	0.64625	0.22184	0.94656	0.90516						PltBS35A	0.89601	1.09883	1.1222	1.10104	0.91793	0.84375
																										WT	2.6	2.85	1.851	1.12041	0.96562	1.09392
																										CdtBH160Q	1.18285	1.00493	0.71233	0.81466	0.93484	1.30123
														Tnf
															DMSO			ISRIB			p-value (DMSO WT vs. ISRIB WT)
														mock	0.86851	0.63107	0.75	0.71411	1.37238	1.25068	0.0025
														PltBS35A	0.69083	0.52631	0.90151	1	1.10168	1.02964
														WT	3.42414	2.22973	3.40895	0.32608	0.27288	0.38369
														CdtBH160Q	0.84488	0.63078	1.25	0.83345	1.10374	0.9867
														Figure 6l.
														Il8
															Parental			ATF3 KO			p-value (Parental WT vs. ATF3 KO WT)
														mock	0.476	0.471	0.56	0.698	0.629	0.622	<0.0001
														PltBS35A	0.538	0.442	0.62	0.704	0.69	0.79
														WT	12.16	12.19	12.33	1.522	1.5	1.531
														CdtBH160Q	0.521	0.553	0.52	0.811	0.793	0.955
														Ifnb
															Parental			ATF3 KO			p-value (Parental WT vs. ATF3 KO WT)
														mock	0.69252	0.70816	1	0.62909	0.8139	0.78	0.2684
														PltBS35A	0.73427	0.86257	1.07	1.08596	0.91185	0.49
														WT	1.73289	1.87844	2.08	1.44866	1.50775	1.98
														CdtBH160Q	0.94625	0.88949	0.628	0.12769	0.84146	0.72
														Il1b
															Parental			ATF3 KO			p-value (Parental WT vs. ATF3 KO WT)
Figure 6d.														mock	1.5572	0.7832	1.22	1.172	1.214	1.186	<0.0001
Il8														PltBS35A	1.176	1.27229	1.22	1.88	1.08	1.322
	DMSO			SB202190			SP600125			p-value (DMSO WT vs. SB202190 WT)	p-value (DMSO WT vs. SP600125 WT)			WT	12.19	12.167	14.2	0.95324	1.25715	0.89
mock	0.52836	0.27	0.36	0.25	0.26	0.25	0.548	0.54	0.548	0.8683	0.0115			CdtBH160Q	1.24755	1.1946	1.25	1.54	0.835	0.95
PltBS35A	0.37211	0.48	0.37	0.62	0.3	0.27	0.419	0.53	0.525
WT	1.59607	1.38746	1.51	1.31	1.44	1.65	2.06	2.26	1.7					Il18
															Parental			ATF3 KO			p-value (Parental WT vs. ATF3 KO WT)
														mock	0.93851	0.86256	0.922	0.88479	0.92562	0.67	0.0004
Ifnb														PltBS35A	0.92612	0.73483	0.85	0.86104	0.88503	0.956
	DMSO			SB202190			SP600125			p-value (DMSO WT vs. SB202190 WT)	p-value (DMSO WT vs. SP600125 WT)			WT	2.16724	1.8882	2.18	0.98488	0.95016	1.02
mock	0.47543	0.2688	0.3268	0.34588	0.56008	0.32795	0.584	0.58409	0.662	0.2425	0.1052			CdtBH160Q	0.92671	0.8159	0.94	0.96095	0.98058	0.88
PltBS35A	0.4699	0.36951	0.511	0.31054	0.35318	0.25466	0.1978	0.56429	0.345
WT	1.59607	1.7	1.68	1.89463	1.67878	2.74	2.13962	1.75431	1.84
														Tnf
															Parental			ATF3 KO			p-value (Parental WT vs. ATF3 KO WT)
Il1b														mock	0.642	0.5261	0.77	1.06	1.04	1.1	0.0064
	DMSO			SB202190			SP600125			p-value (DMSO WT vs. SB202190 WT)	p-value (DMSO WT vs. SP600125 WT)			PltBS35A	0.72	0.677	1.06	1.115	1.09	1.88
mock	0.96	1.12	1.36	0.76	0.63	0.34	1.31	1.06	1.12	0.1622	0.0908			WT	2.19487	2.16724	2.678	1.04148	1.08773	1.49
PltBS35A	1.02	1.23	0.88	0.93	0.59	0.92	1.16	1.5	1.43					CdtBH160Q	1.06	1.05	1.07	1.11	1.09	1.15
WT	3.27	3	3.18	3.958	3.08	4.07	3.4	4.64	5.5
Il18
	DMSO			SB202190			SP600125			p-value (DMSO WT vs. SB202190 WT)	p-value (DMSO WT vs. SP600125 WT)
mock	1	1	1	1.36	1.22	1.06	1.36	1.45	1.51	0.1027	0.103
PltBS35A	0.83	1.1	0.75	1.327	1.067	1	1.82	1.52	1.64
WT	2.18	2.78	2.66	2.836	3.874	3.167	3.61	3.78	2.68
Tnf
	DMSO			SB202190			SP600125			p-value (DMSO WT vs. SB202190 WT)	p-value (DMSO WT vs. SP600125 WT)
mock	0.931	0.683	0.915	0.678	1.12	1.06	1.08	1.1	0.931	0.4691	0.8901
PltBS35A	1.1	0.929	0.76	0.57	0.7	1.35	0.96	0.685	0.82
WT	2.09	2.82	2.51	2.08	2.5	2.216	2.32	3.05	2.2

## Sheet: Figure 7
	Figure 7a.
	mock	89	88.8	89.2	91	90.7	91.1	p-value (WT vs. mock)	p-value (WT vs. PltBS35A)
	PltBS35A	87	86.5	86.3	88.2	89.5	89.6	<0.0001	<0.0001
	WT	31.8	33	33.6	40.4	39.9	36.6
	Figure 7b.
	mock	81.3	88	86.5	81.4	81.2	80.1	p-value (WT vs. mock)	p-value (WT vs. PltBS35A)
	PltBS35A	85.6	91.8	92	91.9			0.0151	0.007
	WT	48	65	69	79.2	75.8	76
	Figure 7c.
	mock	8.35	11.8	15.4	14	12.3	15	p-value (WT vs. mock)	p-value (WT vs. PltBS35A)
	PltBS35A	16	14.1	9.28	11.8			0.0038	0.0154
	WT	11.2	22.47	24.1	25.1	24.3	27.4
	Figure 7d.
	mock	7.4	3.66	9.3	10.5	8.92	8.3	p-value (WT vs. mock)	p-value (WT vs. PltBS35A)
	PltBS35A	13.2	10.2	8.89	11.3			<0.0001	<0.0001
	WT	24.7	17.91	21.2	21.8	21	22
	Figure 7e.
	mock	50176	56241	54639				p-value (WT vs. mock)	p-value (WT vs. PltBS35A)
	PltBS35A	57401	53650	60164				0.0122	0.005
	WT	45972	42748	40185
	Figure 7f.
	mock	7.87	8.3	13.7	9.91	9.52	15.9	p-value (WT vs. mock)	p-value (WT vs. PltBS35A)
	PltBS35A	12.7	9.84	9.24	11.4			0.0072	0.0043
	WT	11.9	17	15.3	18.8	17.7	18.5
	Figure 7g.
	mock	8.6	9.91	10.8	8.04	8.97	9.98	p-value (WT vs. mock)	p-value (WT vs. PltBS35A)
	PltBS35A	10.5	8.51	7.79	8.14			<0.0001	<0.0001
	WT	16.29	17.6	17.4	18	18.4	18
	Figure 7h.
		DMSO			ddc			p-value (DMSO WT vs. ddc WT)
	mock	92.2	93.6	92.7	86.7	88.8	90	0.0002
	PltBS35A	86.4	86.8	91.7	85.7	85.5	85.8
	WT	40.3	44.7	47.6	71.7	74.8	75
		Figure 7i.
			G1			S			G2/M			p-value (DMSO WT vs. ddc WT in G2/M phase)
	DMSO	mock	87.9	87.5	94.1	7.2	7.29	3.84	5.5	3.37	1.1	0.0035
		PltBS35A	82.9	85.9	87.2	8.52	8.83	8.56	5.14	4.45	4.26
		WT	76.9	76.8	80.1	6.28	5.44	5.53	13.7	17.1	12.3
	ddc	mock	86.6	86.4	86.8	7.98	8.94	8.17	4.94	4.38	4.53
		PltBS35A	86.3	88	86.8	7.11	6.93	6.65	5.56	4.19	4.91
		WT	81.5	86	86.9	8.41	9.1	8.6	6.02	4.3	4.44
	Figure 7j.
		DMSO			ddc			p-value (DMSO WT vs. ddc WT)
	mock	96.9	95.5	97.1	97	96	95.9	0.0039
	PltBS35A	90.3	93.2	91.2	96.8	94.3	95.3
	WT	85.3	83.5	81.5	97.5	92.2	94.5
	Figure 7k.
		DMSO			ddc			p-value (DMSO WT vs. ddc WT)
	mock	9.94	7.66	8.26	10.3	12.7	15.2	0.028
	PltBS35A	14.3	13.1	13.5	11.8	11	15.6
	WT	24.6	22.7	15.7	12.7	11.8	9.57
	Figure 7l.
		DMSO			ddc			p-value (DMSO WT vs. ddc WT)
	mock	9.69	8.84	6.88	11.4	9.8	12.3	0.0064
	PltBS35A	10.6	8.89	10.3	10.8	10.1	9.38
	WT	25.1	32.2	21.2	8.88	9.99	8.77
	Figure 7m.
		control			ddc			p-value (DMSO WT vs. ddc WT)
	mock	10466	10260	10175	11785	11903	12084	<0.0001
	PltBS35A	10906	10620	10763	11814	11810	11557
	WT	9721	9624	9664	11003	10875	10760
	Figure 7n.
		DMSO			ddc			p-value (DMSO WT vs. ddc WT)
	mock	6.71	8.08	9.69	9.19	7.04	8.61	0.0061
	PltBS35A	8.31	8.45	7.33	8.04	8.63	9.24
	WT	14.9	21.5	17.2	5.94	6.43	8.33
	Figure 7o.
		DMSO			ddc			p-value (DMSO WT vs. ddc WT)
	mock	8.09	7.14	6.05	7.43	6.41	7.67	<0.0001
	PltBS35A	7.13	6.92	7.14	6.03	5.36	9.71
	WT	17.1	18.6	18.8	7.24	6.64	6.85

## Sheet: Supplementary 1
	Supplementary 1 a.														Supplementary 1 e.
	Il8														IL-8
		1h			4h			8h			16h					mock	PltBS35A	WT	p-value (WT vs. mock)	p-value (WT vs. PltBS35A)
	mock	0.896	0.678	1.12	1.06	1	1.2	0.97	1.1	1.1	1	0.837	0.45			0	0	2350.46	0.0115	0.0113
	PltBS35A	1.36	0.88	1	1.079	1	1.3	0.83794	0.84	0.96	1.56	1.08	1.21			313.7	267	5237
	WT	0.86	0.87	0.88	1.44299	1.56	1.575	7.2	6.88	5.48	11.85	13.88	9.8			177	166	4090
															TNF-a
	Ifnb															mock	PltBS35A	WT	p-value (WT vs. mock)	p-value (WT vs. PltBS35A)
		1h			4h			8h			16h					30.15	15.09	120.68	0.0374	0.0311
	mock	0.873	1.12	1.2	0.83	1	1	1.23	0.5485	0.73	1.125	0.5873	1.215			45.04	35.03	111.35
	PltBS35A	1.23	1.17	0.66	2.27326	1.28	1.2	0.68	1.71142	0.84	1.08	0.78	0.85			20.17	24.05	235.03
	WT	1	1.44	1.23	1.26045	0.88	1.13	0.89	0.74933	1.32	1.84	2.66	2.41
	Il1b
		1h			4h			8h			16h
	mock	0.678	1.12	0.873	0.975	0.873	0.9752	1.1	1	1.0674	1.03	0.84	1.24
	PltBS35A	0.87	0.68	0.45	1.54725	1.33	1.06	0.83173	0.75	1.1	0.56	0.74	0.88
	WT	1.33	0.87	0.9	1.61722	1.57	1.45	5.23381	3.77	3.86	7.62	6.72	6.8
	Il18
		1h			4h			8h			16h
	mock	1.06	1.34	0.64	1.12	0.89	0.993	1.12	0.83	1	1.34	0.773	0.967
	PltBS35A	0.45	0.632	1	1.45356	1.07	0.57	1.45564	1.16	1.16	0.86	0.35	1
	WT	1.21	1.34	0.85	1.02856	1	1.07	0.87701	1	0.74	2.3	1.9	1.78
	Tnf
		1h			4h			8h			16h
	mock	1.12	0.657	0.87	0.831	1.24	1.13	0.67	0.837	0.973	0.7638	1.152	0.873
	PltBS35A	0.78	0.93	0.79	1.54	1.23	1.02	0.88	1.23	1.14	1.17	0.64	0.82
	WT	1.23	1	1.16	2	2.23	1.88	3.46	3.1	2.88	2.68	2.77	1.88
	Supplementary 1 b.
		WT-1	WT-2	WT-3	PltBS35A -1	PltBS35A -2	PltBS35A -3
	Il1r1	3.99093	1.48225	3.25632	1.12093	0.57485	1.03125
	Il10	6.20785	5.31787	3.57442	1.01509	1.1	0.89063
	Il32	1.84166	2.11911	1.38796	0.69834	0.82373	1.20197
	Icam1	5.3036	3.77323	2.97932	1.20811	1.53516	0.95
	Ccl3	8.36438	4.94045	5.10489	1.1985	0.87352	0.73143
	Ccl4	5.76039	4.91848	5.77259	0.76842	0.89596	0.60644
	Ccl2	0.57549	2.41201	1.20954	0.70896	1.60269	0.84124
	Cxcl1	0.73564	2.43639	1.55079	1.00569	1.57062	1.14438
	Inhba	6.18	2.2	5.68	1.88	0.69	0.56
	Hif1a	1.79	1.76	1.48	1.14	1.12	0.89

## Sheet: Supplementary 2
	Supplementary 2 a.
	Il8
		DMSO			KU60019			p-value (DMSO WT vs. KU60019 WT)		Supplementary 2 e.
	mock	0.932	1.053	1.212	1.563	1.235	1.637	0.0388			Parental			ATM KO			p-value (Parental WT vs. GCN2KO WT)
	PltBS35A	1.032	0.83	1.07	1.23	1.04	1.32			mock	8.48	11.22	7.37	12	13.82	10.42	0.0202
	WT	5.031	7.31	5.34	3.25	3.56	4.05			PltBS35A	10.82	10.75	7.05	11.82	12.07	11.52
										WT	34.28	28.38	30.13	47	38.2	42.18
	Il1b
		DMSO			KU60019			p-value (DMSO WT vs. KU60019 WT)
	mock	1.13	1.23	0.932	1.315	0.865	0.761	0.0236
	PltBS35A	0.886	0.888	0.761	1.036	1.253	1.0546
	WT	8.26	6.325	5.368	4.035	3.236	3.01
	Tnf
		DMSO			KU60019			p-value (DMSO WT vs. KU60019 WT)
	mock	0.93	1.12	1.06	0.931	0.831	0.763	0.0381
	PltBS35A	0.831	1.08	0.94	1.305	1.06	0.931
	WT	3.682	2.68	3.05	2.068	1.98	2.42
																							.
	Supplementary 2 b.
	IL-8
		DMSO			KU60019			p-value (DMSO WT vs. KU60019 WT)
	mock	0.8812	0.7552	1.1251	1.336	1.5582	1.34837	0.2174
	PltBS35A	0.6681	0.785821	0.8041	1.20664	1.16527	0.66813
	WT	6.5524	7.885	5.53128	5.5587	6.21285	4.45421
	Il1b
		DMSO			KU60019			p-value (DMSO WT vs. KU60019 WT)
	mock	1.287	1.3312	1.17504	1.275	1.1245	0.73135	0.5863
	PltBS35A	0.88214	0.61154	0.753582	0.8824	1.23487	1.31134
	WT	5.64257	6.27721	4.5677	7.42412	5.58692	5.03341
	Il-18
		DMSO			KU60019			p-value (DMSO WT vs. KU60019 WT)
	mock	0.6624	0.55725	0.825312	1	1.08	0.73435	0.068
	PltBS35A	0.4574	0.8852	1.20105	1.1254	1	0.67324
	WT	1.578	1.88	1.63571	2.574	1.8824	2.28241
	Tnf
		DMSO			KU60019			p-value (DMSO WT vs. KU60019 WT)
	mock	1.223	0.7785	1.08435	1.557	1.6652	1.33435	0.2285
	PltBS35A	0.88254	1.24527	1.12537	1.1254	1.25	1.2823
	WT	2.75811	3.57527	2.5374	3.5572	4.7257	3.07354

## Sheet: Supplementary 3
	Supplementary 3 a.
	Cxcl2
		mock	PltBS35A	WT	p-value (WT vs. mock)	p-value (WT vs. PltBS35A)
		1	0.6	3.16	0.0003	0.0004
		1	0.653	3.66
		1	1.2	2.35
		1	1.04861	3.47531
	Il1b
		mock	PltBS35A	WT	p-value (WT vs. mock)	p-value (WT vs. PltBS35A)
		1	1.521	6.31	<0.0001	<0.0001
		1	1.32	4.83
		1	1.23	5.444
		1	1.49425	5.17931
	Il6
		mock	PltBS35A	WT	p-value (WT vs. mock)	p-value (WT vs. PltBS35A)
		1	1.09328	1.82	0.0007	0.0017
		1	1.23	2.31
		1	1.037	1.667
		1	1.03049	1.79167
	Il18
		mock	PltBS35A	WT	p-value (WT vs. mock)	p-value (WT vs. PltBS35A)
		1	1.00102	1.40037	<0.0001	0.0022
		1	1.3	1.58
		1	0.97	1.64
		1	1.04799	1.55958
	Tnf
		mock	PltBS35A	WT	p-value (WT vs. mock)	p-value (WT vs. PltBS35A)
		1	1.09923	4.22184	0.0004	0.0006
		1	1.345	5.87
		1	1.05	3.87
		1	0.93697	3.74328
	Supplementary 3 b.
	Cxcl2
		mock	PltBS35A	WT	p-value (WT vs. mock)	p-value (WT vs. PltBS35A)
		1	0.667	2.26517	<0.0001	0.0011
		1	0.83	3
		1	1.12	3.12
		1	1.69616	2.81064
	Il1b
		mock	PltBS35A	WT	p-value (WT vs. mock)	p-value (WT vs. PltBS35A)
		1	0.64072	0.84392	0.4837	0.0455
		1	0.93	1.13
		1	0.72	0.97
		1	0.43011	1.44128
	Il6
		mock	PltBS35A	WT	p-value (WT vs. mock)	p-value (WT vs. PltBS35A)
		1	1.25133	1.6473	0.0003	0.0027
		1	1.08	1.67
		1	0.98	2.13
		1	1.33019	1.96235
	Il18
		mock	PltBS35A	WT	p-value (WT vs. mock)	p-value (WT vs. PltBS35A)
		1	0.81052	4.14643	<0.0001	<0.0001
		1	1.136	4.56
		1	1.37	3.82
		1	1.38405	4.55657
	Tnf
		mock	PltBS35A	WT	p-value (WT vs. mock)	p-value (WT vs. PltBS35A)
		1	0.50361	1.65753	0.0002	0.0013
		1	1.13	2.04
		1	0.64	2.14
		1	1.02571	1.75185

[truncated: 16 more sheets: Supplementary 4, Supplementary 5, Supplementary 6, Supplementary 7, Supplementary 8, Supplementary 9, Supplementary 10, Supplementary 13, Supplementary 14, Supplementary 15, Supplementary 17, Supplementary 19, Supplementary 20, Supplementary 21, Supplementary 22, Supplementary 23]
